# Supplementary material for: Radiomic Deformation and Textural Heterogeneity (R-DepTH) Descriptor to Characterize Tumor Field Effect: Application to Survival Prediction in Glioblastoma
Source: IEEE Trans Med Imaging. Author manuscript; Available in PMC 2022 Oct 17. (PMC9575333; doi:10.1109/TMI.2022.3148780)
Supplement: supp1-3148780 [file NIHMS1831336-supplement-supp1-3148780.xlsx]

## Sheet: Read Me
Radiologic Deformation and Textural Heterogeneity (R-DepTH) descriptor to characterize Tumor Field effect in Glioblastoma
Marwa Ismail, Prateek Prasanna, Kaustav Bera, Volodymyr Statsevych, Virginia B. Hill, Gagandeep Singh, Sasan Partovi, Niha Beig, Sean McGarryg, Peter Laviolette, Manmeet Ahulwalia, Anant Madabhushi, Pallavi Tiwari
Case Western Reserve University, Cleveland, Ohio (M.I, K.B, N.B, A.M, P.T), Stony Brook University, New York (P.P), Section of Neuroradiology, Cleveland Clinic, Ohio (V.S), Northwestern University Feinberg School of Medicine, Chicago (V.H), Department of Radiology, Newark Beth Israel Medical Center, Newark (G.S), Department of Interventional Radiology, Cleveland Clinic, Ohio (S.P), Department of …
Corresponding Author:
Marwa Ismail
Iris S. & Bert L. Wolstein Research Building
2103 Cornell Road
Cleveland, OH 44106
mxi125@case.edu
Sheet 1: Extracted COLLAGE Features
Sheet 2: Extracted Deformation Features
Sheet 3: Survival Analysis Top Features
Sheet 4: Greedy Experiments
Sheet 5: Deformation Features at different bands
Sheet 6: MGMT methylation status for datasets
Sheet 7: Extent of Resection status for datasets

## Sheet: Extracted COLLAGE Features
List of COLLAGE features extracted for all compartments
Feature Name	Compartment
Entropy: Mean - Orientation I	Enhancing Lesion
Energy: Mean - Orientation I	Enhancing Lesion
Intertia: Mean - Orientation I	Enhancing Lesion
Inverse Difference Moment: Mean - Orientation I	Enhancing Lesion
Correlation: Mean - Orientation I	Enhancing Lesion
Information Measures of Correlation 1: Mean - Orientation I	Enhancing Lesion
Information Measures of Correlation 2: Mean - Orientation I	Enhancing Lesion
Sum Average: Mean - Orientation I	Enhancing Lesion
Sum Variance: Mean - Orientation I	Enhancing Lesion
Sum Entropy: Mean - Orientation I	Enhancing Lesion
Difference Avrage: Mean - Orientation I	Enhancing Lesion
Difference Variance: Mean - Orientation I	Enhancing Lesion
Difference Entropy: Mean - Orientation I	Enhancing Lesion
Entropy: Median - Orientation I	Enhancing Lesion
Energy: Median - Orientation I	Enhancing Lesion
Intertia: Median - Orientation I	Enhancing Lesion
Inverse Difference Moment: Median - Orientation I	Enhancing Lesion
Correlation: Median - Orientation I	Enhancing Lesion
Information Measures of Correlation 1: Median - Orientation I	Enhancing Lesion
Information Measures of Correlation 2: Median - Orientation I	Enhancing Lesion
Sum Average: Median - Orientation I	Enhancing Lesion
Sum Variance: Median - Orientation I	Enhancing Lesion
Sum Entropy: Median - Orientation I	Enhancing Lesion
Difference Avrage: Median - Orientation I	Enhancing Lesion
Difference Variance: Median - Orientation I	Enhancing Lesion
Difference Entropy: Median - Orientation I	Enhancing Lesion
Entropy: Standard Deviation - Orientation I	Enhancing Lesion
Energy: Standard Deviation - Orientation I	Enhancing Lesion
Intertia: Standard Deviation - Orientation I	Enhancing Lesion
Inverse Difference Moment: Standard Deviation - Orientation I	Enhancing Lesion
Correlation: Standard Deviation - Orientation I	Enhancing Lesion
Information Measures of Correlation 1: Standard Deviation - Orientation I	Enhancing Lesion
Information Measures of Correlation 2: Standard Deviation - Orientation I	Enhancing Lesion
Sum Average: Standard Deviation - Orientation I	Enhancing Lesion
Sum Variance: Standard Deviation - Orientation I	Enhancing Lesion
Sum Entropy: Standard Deviation - Orientation I	Enhancing Lesion
Difference Avrage: Standard Deviation - Orientation I	Enhancing Lesion
Difference Variance: Standard Deviation - Orientation I	Enhancing Lesion
Difference Entropy: Standard Deviation - Orientation I	Enhancing Lesion
Entropy: Skewness - Orientation I	Enhancing Lesion
Energy: Skewness - Orientation I	Enhancing Lesion
Intertia: Skewness - Orientation I	Enhancing Lesion
Inverse Difference Moment: Skewness - Orientation I	Enhancing Lesion
Correlation: Skewness - Orientation I	Enhancing Lesion
Information Measures of Correlation 1: Skewness - Orientation I	Enhancing Lesion
Information Measures of Correlation 2: Skewness - Orientation I	Enhancing Lesion
Sum Average: Skewness - Orientation I	Enhancing Lesion
Sum Variance: Skewness - Orientation I	Enhancing Lesion
Sum Entropy: Skewness - Orientation I	Enhancing Lesion
Difference Avrage: Skewness - Orientation I	Enhancing Lesion
Difference Variance: Skewness - Orientation I	Enhancing Lesion
Difference Entropy: Skewness - Orientation I	Enhancing Lesion
Entropy: Kurtosis - Orientation I	Enhancing Lesion
Energy: Kurtosis - Orientation I	Enhancing Lesion
Intertia: Kurtosis - Orientation I	Enhancing Lesion
Inverse Difference Moment: Kurtosis - Orientation I	Enhancing Lesion
Correlation: Kurtosis - Orientation I	Enhancing Lesion
Information Measures of Correlation 1: Kurtosis - Orientation I	Enhancing Lesion
Information Measures of Correlation 2: Kurtosis - Orientation I	Enhancing Lesion
Sum Average: Kurtosis - Orientation I	Enhancing Lesion
Sum Variance: Kurtosis - Orientation I	Enhancing Lesion
Sum Entropy: Kurtosis - Orientation I	Enhancing Lesion
Difference Avrage: Kurtosis - Orientation I	Enhancing Lesion
Difference Variance: Kurtosis - Orientation I	Enhancing Lesion
Difference Entropy: Kurtosis - Orientation I	Enhancing Lesion
Entropy: Mean - Orientation II	Enhancing Lesion
Energy: Mean - Orientation II	Enhancing Lesion
Intertia: Mean - Orientation II	Enhancing Lesion
Inverse Difference Moment: Mean - Orientation II	Enhancing Lesion
Correlation: Mean - Orientation II	Enhancing Lesion
Information Measures of Correlation 1: Mean - Orientation II	Enhancing Lesion
Information Measures of Correlation 2: Mean - Orientation II	Enhancing Lesion
Sum Average: Mean - Orientation II	Enhancing Lesion
Sum Variance: Mean - Orientation II	Enhancing Lesion
Sum Entropy: Mean - Orientation II	Enhancing Lesion
Difference Avrage: Mean - Orientation II	Enhancing Lesion
Difference Variance: Mean - Orientation II	Enhancing Lesion
Difference Entropy: Mean - Orientation II	Enhancing Lesion
Entropy: Median - Orientation II	Enhancing Lesion
Energy: Median - Orientation II	Enhancing Lesion
Intertia: Median - Orientation II	Enhancing Lesion
Inverse Difference Moment: Median - Orientation II	Enhancing Lesion
Correlation: Median - Orientation II	Enhancing Lesion
Information Measures of Correlation 1: Median - Orientation II	Enhancing Lesion
Information Measures of Correlation 2: Median - Orientation II	Enhancing Lesion
Sum Average: Median - Orientation II	Enhancing Lesion
Sum Variance: Median - Orientation II	Enhancing Lesion
Sum Entropy: Median - Orientation II	Enhancing Lesion
Difference Avrage: Median - Orientation II	Enhancing Lesion
Difference Variance: Median - Orientation II	Enhancing Lesion
Difference Entropy: Median - Orientation II	Enhancing Lesion
Entropy: Standard Deviation - Orientation II	Enhancing Lesion
Energy: Standard Deviation - Orientation II	Enhancing Lesion
Intertia: Standard Deviation - Orientation II	Enhancing Lesion
Inverse Difference Moment: Standard Deviation - Orientation II	Enhancing Lesion
Correlation: Standard Deviation - Orientation II	Enhancing Lesion
Information Measures of Correlation 1: Standard Deviation - Orientation II	Enhancing Lesion
Information Measures of Correlation 2: Standard Deviation - Orientation II	Enhancing Lesion
Sum Average: Standard Deviation - Orientation II	Enhancing Lesion
Sum Variance: Standard Deviation - Orientation II	Enhancing Lesion
Sum Entropy: Standard Deviation - Orientation II	Enhancing Lesion
Difference Avrage: Standard Deviation - Orientation II	Enhancing Lesion
Difference Variance: Standard Deviation - Orientation II	Enhancing Lesion
Difference Entropy: Standard Deviation - Orientation II	Enhancing Lesion
Entropy: Skewness - Orientation II	Enhancing Lesion
Energy: Skewness - Orientation II	Enhancing Lesion
Intertia: Skewness - Orientation II	Enhancing Lesion
Inverse Difference Moment: Skewness - Orientation II	Enhancing Lesion
Correlation: Skewness - Orientation II	Enhancing Lesion
Information Measures of Correlation 1: Skewness - Orientation II	Enhancing Lesion
Information Measures of Correlation 2: Skewness - Orientation II	Enhancing Lesion
Sum Average: Skewness - Orientation II	Enhancing Lesion
Sum Variance: Skewness - Orientation II	Enhancing Lesion
Sum Entropy: Skewness - Orientation II	Enhancing Lesion
Difference Avrage: Skewness - Orientation II	Enhancing Lesion
Difference Variance: Skewness - Orientation II	Enhancing Lesion
Difference Entropy: Skewness - Orientation II	Enhancing Lesion
Entropy: Kurtosis - Orientation II	Enhancing Lesion
Energy: Kurtosis - Orientation II	Enhancing Lesion
Intertia: Kurtosis - Orientation II	Enhancing Lesion
Inverse Difference Moment: Kurtosis - Orientation II	Enhancing Lesion
Correlation: Kurtosis - Orientation II	Enhancing Lesion
Information Measures of Correlation 1: Kurtosis - Orientation II	Enhancing Lesion
Information Measures of Correlation 2: Kurtosis - Orientation II	Enhancing Lesion
Sum Average: Kurtosis - Orientation II	Enhancing Lesion
Sum Variance: Kurtosis - Orientation II	Enhancing Lesion
Sum Entropy: Kurtosis - Orientation II	Enhancing Lesion
Difference Avrage: Kurtosis - Orientation II	Enhancing Lesion
Difference Variance: Kurtosis - Orientation II	Enhancing Lesion
Difference Entropy: Kurtosis - Orientation II	Enhancing Lesion
Entropy: Mean - Orientation I	T2w/FLAIR hyperintense peri-lesion
Energy: Mean - Orientation I	T2w/FLAIR hyperintense peri-lesion
Intertia: Mean - Orientation I	T2w/FLAIR hyperintense peri-lesion
Inverse Difference Moment: Mean - Orientation I	T2w/FLAIR hyperintense peri-lesion
Correlation: Mean - Orientation I	T2w/FLAIR hyperintense peri-lesion
Information Measures of Correlation 1: Mean - Orientation I	T2w/FLAIR hyperintense peri-lesion
Information Measures of Correlation 2: Mean - Orientation I	T2w/FLAIR hyperintense peri-lesion
Sum Average: Mean - Orientation I	T2w/FLAIR hyperintense peri-lesion
Sum Variance: Mean - Orientation I	T2w/FLAIR hyperintense peri-lesion
Sum Entropy: Mean - Orientation I	T2w/FLAIR hyperintense peri-lesion
Difference Avrage: Mean - Orientation I	T2w/FLAIR hyperintense peri-lesion
Difference Variance: Mean - Orientation I	T2w/FLAIR hyperintense peri-lesion
Difference Entropy: Mean - Orientation I	T2w/FLAIR hyperintense peri-lesion
Entropy: Median - Orientation I	T2w/FLAIR hyperintense peri-lesion
Energy: Median - Orientation I	T2w/FLAIR hyperintense peri-lesion
Intertia: Median - Orientation I	T2w/FLAIR hyperintense peri-lesion
Inverse Difference Moment: Median - Orientation I	T2w/FLAIR hyperintense peri-lesion
Correlation: Median - Orientation I	T2w/FLAIR hyperintense peri-lesion
Information Measures of Correlation 1: Median - Orientation I	T2w/FLAIR hyperintense peri-lesion
Information Measures of Correlation 2: Median - Orientation I	T2w/FLAIR hyperintense peri-lesion
Sum Average: Median - Orientation I	T2w/FLAIR hyperintense peri-lesion
Sum Variance: Median - Orientation I	T2w/FLAIR hyperintense peri-lesion
Sum Entropy: Median - Orientation I	T2w/FLAIR hyperintense peri-lesion
Difference Avrage: Median - Orientation I	T2w/FLAIR hyperintense peri-lesion
Difference Variance: Median - Orientation I	T2w/FLAIR hyperintense peri-lesion
Difference Entropy: Median - Orientation I	T2w/FLAIR hyperintense peri-lesion
Entropy: Standard Deviation - Orientation I	T2w/FLAIR hyperintense peri-lesion
Energy: Standard Deviation - Orientation I	T2w/FLAIR hyperintense peri-lesion
Intertia: Standard Deviation - Orientation I	T2w/FLAIR hyperintense peri-lesion
Inverse Difference Moment: Standard Deviation - Orientation I	T2w/FLAIR hyperintense peri-lesion
Correlation: Standard Deviation - Orientation I	T2w/FLAIR hyperintense peri-lesion
Information Measures of Correlation 1: Standard Deviation - Orientation I	T2w/FLAIR hyperintense peri-lesion
Information Measures of Correlation 2: Standard Deviation - Orientation I	T2w/FLAIR hyperintense peri-lesion
Sum Average: Standard Deviation - Orientation I	T2w/FLAIR hyperintense peri-lesion
Sum Variance: Standard Deviation - Orientation I	T2w/FLAIR hyperintense peri-lesion
Sum Entropy: Standard Deviation - Orientation I	T2w/FLAIR hyperintense peri-lesion
Difference Avrage: Standard Deviation - Orientation I	T2w/FLAIR hyperintense peri-lesion
Difference Variance: Standard Deviation - Orientation I	T2w/FLAIR hyperintense peri-lesion
Difference Entropy: Standard Deviation - Orientation I	T2w/FLAIR hyperintense peri-lesion
Entropy: Skewness - Orientation I	T2w/FLAIR hyperintense peri-lesion
Energy: Skewness - Orientation I	T2w/FLAIR hyperintense peri-lesion
Intertia: Skewness - Orientation I	T2w/FLAIR hyperintense peri-lesion
Inverse Difference Moment: Skewness - Orientation I	T2w/FLAIR hyperintense peri-lesion
Correlation: Skewness - Orientation I	T2w/FLAIR hyperintense peri-lesion
Information Measures of Correlation 1: Skewness - Orientation I	T2w/FLAIR hyperintense peri-lesion
Information Measures of Correlation 2: Skewness - Orientation I	T2w/FLAIR hyperintense peri-lesion
Sum Average: Skewness - Orientation I	T2w/FLAIR hyperintense peri-lesion
Sum Variance: Skewness - Orientation I	T2w/FLAIR hyperintense peri-lesion
Sum Entropy: Skewness - Orientation I	T2w/FLAIR hyperintense peri-lesion
Difference Avrage: Skewness - Orientation I	T2w/FLAIR hyperintense peri-lesion
Difference Variance: Skewness - Orientation I	T2w/FLAIR hyperintense peri-lesion
Difference Entropy: Skewness - Orientation I	T2w/FLAIR hyperintense peri-lesion
Entropy: Kurtosis - Orientation I	T2w/FLAIR hyperintense peri-lesion
Energy: Kurtosis - Orientation I	T2w/FLAIR hyperintense peri-lesion
Intertia: Kurtosis - Orientation I	T2w/FLAIR hyperintense peri-lesion
Inverse Difference Moment: Kurtosis - Orientation I	T2w/FLAIR hyperintense peri-lesion
Correlation: Kurtosis - Orientation I	T2w/FLAIR hyperintense peri-lesion
Information Measures of Correlation 1: Kurtosis - Orientation I	T2w/FLAIR hyperintense peri-lesion
Information Measures of Correlation 2: Kurtosis - Orientation I	T2w/FLAIR hyperintense peri-lesion
Sum Average: Kurtosis - Orientation I	T2w/FLAIR hyperintense peri-lesion
Sum Variance: Kurtosis - Orientation I	T2w/FLAIR hyperintense peri-lesion
Sum Entropy: Kurtosis - Orientation I	T2w/FLAIR hyperintense peri-lesion
Difference Avrage: Kurtosis - Orientation I	T2w/FLAIR hyperintense peri-lesion
Difference Variance: Kurtosis - Orientation I	T2w/FLAIR hyperintense peri-lesion
Difference Entropy: Kurtosis - Orientation I	T2w/FLAIR hyperintense peri-lesion
Entropy: Mean - Orientation II	T2w/FLAIR hyperintense peri-lesion
Energy: Mean - Orientation II	T2w/FLAIR hyperintense peri-lesion
Intertia: Mean - Orientation II	T2w/FLAIR hyperintense peri-lesion
Inverse Difference Moment: Mean - Orientation II	T2w/FLAIR hyperintense peri-lesion
Correlation: Mean - Orientation II	T2w/FLAIR hyperintense peri-lesion
Information Measures of Correlation 1: Mean - Orientation II	T2w/FLAIR hyperintense peri-lesion
Information Measures of Correlation 2: Mean - Orientation II	T2w/FLAIR hyperintense peri-lesion
Sum Average: Mean - Orientation II	T2w/FLAIR hyperintense peri-lesion
Sum Variance: Mean - Orientation II	T2w/FLAIR hyperintense peri-lesion
Sum Entropy: Mean - Orientation II	T2w/FLAIR hyperintense peri-lesion
Difference Avrage: Mean - Orientation II	T2w/FLAIR hyperintense peri-lesion
Difference Variance: Mean - Orientation II	T2w/FLAIR hyperintense peri-lesion
Difference Entropy: Mean - Orientation II	T2w/FLAIR hyperintense peri-lesion
Entropy: Median - Orientation II	T2w/FLAIR hyperintense peri-lesion
Energy: Median - Orientation II	T2w/FLAIR hyperintense peri-lesion
Intertia: Median - Orientation II	T2w/FLAIR hyperintense peri-lesion
Inverse Difference Moment: Median - Orientation II	T2w/FLAIR hyperintense peri-lesion
Correlation: Median - Orientation II	T2w/FLAIR hyperintense peri-lesion
Information Measures of Correlation 1: Median - Orientation II	T2w/FLAIR hyperintense peri-lesion
Information Measures of Correlation 2: Median - Orientation II	T2w/FLAIR hyperintense peri-lesion
Sum Average: Median - Orientation II	T2w/FLAIR hyperintense peri-lesion
Sum Variance: Median - Orientation II	T2w/FLAIR hyperintense peri-lesion
Sum Entropy: Median - Orientation II	T2w/FLAIR hyperintense peri-lesion
Difference Avrage: Median - Orientation II	T2w/FLAIR hyperintense peri-lesion
Difference Variance: Median - Orientation II	T2w/FLAIR hyperintense peri-lesion
Difference Entropy: Median - Orientation II	T2w/FLAIR hyperintense peri-lesion
Entropy: Standard Deviation - Orientation II	T2w/FLAIR hyperintense peri-lesion
Energy: Standard Deviation - Orientation II	T2w/FLAIR hyperintense peri-lesion
Intertia: Standard Deviation - Orientation II	T2w/FLAIR hyperintense peri-lesion
Inverse Difference Moment: Standard Deviation - Orientation II	T2w/FLAIR hyperintense peri-lesion
Correlation: Standard Deviation - Orientation II	T2w/FLAIR hyperintense peri-lesion
Information Measures of Correlation 1: Standard Deviation - Orientation II	T2w/FLAIR hyperintense peri-lesion
Information Measures of Correlation 2: Standard Deviation - Orientation II	T2w/FLAIR hyperintense peri-lesion
Sum Average: Standard Deviation - Orientation II	T2w/FLAIR hyperintense peri-lesion
Sum Variance: Standard Deviation - Orientation II	T2w/FLAIR hyperintense peri-lesion
Sum Entropy: Standard Deviation - Orientation II	T2w/FLAIR hyperintense peri-lesion
Difference Avrage: Standard Deviation - Orientation II	T2w/FLAIR hyperintense peri-lesion
Difference Variance: Standard Deviation - Orientation II	T2w/FLAIR hyperintense peri-lesion
Difference Entropy: Standard Deviation - Orientation II	T2w/FLAIR hyperintense peri-lesion
Entropy: Skewness - Orientation II	T2w/FLAIR hyperintense peri-lesion
Energy: Skewness - Orientation II	T2w/FLAIR hyperintense peri-lesion
Intertia: Skewness - Orientation II	T2w/FLAIR hyperintense peri-lesion
Inverse Difference Moment: Skewness - Orientation II	T2w/FLAIR hyperintense peri-lesion
Correlation: Skewness - Orientation II	T2w/FLAIR hyperintense peri-lesion
Information Measures of Correlation 1: Skewness - Orientation II	T2w/FLAIR hyperintense peri-lesion
Information Measures of Correlation 2: Skewness - Orientation II	T2w/FLAIR hyperintense peri-lesion
Sum Average: Skewness - Orientation II	T2w/FLAIR hyperintense peri-lesion
Sum Variance: Skewness - Orientation II	T2w/FLAIR hyperintense peri-lesion
Sum Entropy: Skewness - Orientation II	T2w/FLAIR hyperintense peri-lesion
Difference Avrage: Skewness - Orientation II	T2w/FLAIR hyperintense peri-lesion
Difference Variance: Skewness - Orientation II	T2w/FLAIR hyperintense peri-lesion
Difference Entropy: Skewness - Orientation II	T2w/FLAIR hyperintense peri-lesion
Entropy: Kurtosis - Orientation II	T2w/FLAIR hyperintense peri-lesion
Energy: Kurtosis - Orientation II	T2w/FLAIR hyperintense peri-lesion
Intertia: Kurtosis - Orientation II	T2w/FLAIR hyperintense peri-lesion
Inverse Difference Moment: Kurtosis - Orientation II	T2w/FLAIR hyperintense peri-lesion
Correlation: Kurtosis - Orientation II	T2w/FLAIR hyperintense peri-lesion
Information Measures of Correlation 1: Kurtosis - Orientation II	T2w/FLAIR hyperintense peri-lesion
Information Measures of Correlation 2: Kurtosis - Orientation II	T2w/FLAIR hyperintense peri-lesion
Sum Average: Kurtosis - Orientation II	T2w/FLAIR hyperintense peri-lesion
Sum Variance: Kurtosis - Orientation II	T2w/FLAIR hyperintense peri-lesion
Sum Entropy: Kurtosis - Orientation II	T2w/FLAIR hyperintense peri-lesion
Difference Avrage: Kurtosis - Orientation II	T2w/FLAIR hyperintense peri-lesion
Difference Variance: Kurtosis - Orientation II	T2w/FLAIR hyperintense peri-lesion
Difference Entropy: Kurtosis - Orientation II	T2w/FLAIR hyperintense peri-lesion
Entropy: Mean - Orientation I	Necrosis
Energy: Mean - Orientation I	Necrosis
Intertia: Mean - Orientation I	Necrosis
Inverse Difference Moment: Mean - Orientation I	Necrosis
Correlation: Mean - Orientation I	Necrosis
Information Measures of Correlation 1: Mean - Orientation I	Necrosis
Information Measures of Correlation 2: Mean - Orientation I	Necrosis
Sum Average: Mean - Orientation I	Necrosis
Sum Variance: Mean - Orientation I	Necrosis
Sum Entropy: Mean - Orientation I	Necrosis
Difference Avrage: Mean - Orientation I	Necrosis
Difference Variance: Mean - Orientation I	Necrosis
Difference Entropy: Mean - Orientation I	Necrosis
Entropy: Median - Orientation I	Necrosis
Energy: Median - Orientation I	Necrosis
Intertia: Median - Orientation I	Necrosis
Inverse Difference Moment: Median - Orientation I	Necrosis
Correlation: Median - Orientation I	Necrosis
Information Measures of Correlation 1: Median - Orientation I	Necrosis
Information Measures of Correlation 2: Median - Orientation I	Necrosis
Sum Average: Median - Orientation I	Necrosis
Sum Variance: Median - Orientation I	Necrosis
Sum Entropy: Median - Orientation I	Necrosis
Difference Avrage: Median - Orientation I	Necrosis
Difference Variance: Median - Orientation I	Necrosis
Difference Entropy: Median - Orientation I	Necrosis
Entropy: Standard Deviation - Orientation I	Necrosis
Energy: Standard Deviation - Orientation I	Necrosis
Intertia: Standard Deviation - Orientation I	Necrosis
Inverse Difference Moment: Standard Deviation - Orientation I	Necrosis
Correlation: Standard Deviation - Orientation I	Necrosis
Information Measures of Correlation 1: Standard Deviation - Orientation I	Necrosis
Information Measures of Correlation 2: Standard Deviation - Orientation I	Necrosis
Sum Average: Standard Deviation - Orientation I	Necrosis
Sum Variance: Standard Deviation - Orientation I	Necrosis
Sum Entropy: Standard Deviation - Orientation I	Necrosis
Difference Avrage: Standard Deviation - Orientation I	Necrosis
Difference Variance: Standard Deviation - Orientation I	Necrosis
Difference Entropy: Standard Deviation - Orientation I	Necrosis
Entropy: Skewness - Orientation I	Necrosis
Energy: Skewness - Orientation I	Necrosis
Intertia: Skewness - Orientation I	Necrosis
Inverse Difference Moment: Skewness - Orientation I	Necrosis
Correlation: Skewness - Orientation I	Necrosis
Information Measures of Correlation 1: Skewness - Orientation I	Necrosis
Information Measures of Correlation 2: Skewness - Orientation I	Necrosis
Sum Average: Skewness - Orientation I	Necrosis
Sum Variance: Skewness - Orientation I	Necrosis
Sum Entropy: Skewness - Orientation I	Necrosis
Difference Avrage: Skewness - Orientation I	Necrosis
Difference Variance: Skewness - Orientation I	Necrosis
Difference Entropy: Skewness - Orientation I	Necrosis
Entropy: Kurtosis - Orientation I	Necrosis
Energy: Kurtosis - Orientation I	Necrosis
Intertia: Kurtosis - Orientation I	Necrosis
Inverse Difference Moment: Kurtosis - Orientation I	Necrosis
Correlation: Kurtosis - Orientation I	Necrosis
Information Measures of Correlation 1: Kurtosis - Orientation I	Necrosis
Information Measures of Correlation 2: Kurtosis - Orientation I	Necrosis
Sum Average: Kurtosis - Orientation I	Necrosis
Sum Variance: Kurtosis - Orientation I	Necrosis
Sum Entropy: Kurtosis - Orientation I	Necrosis
Difference Avrage: Kurtosis - Orientation I	Necrosis
Difference Variance: Kurtosis - Orientation I	Necrosis
Difference Entropy: Kurtosis - Orientation I	Necrosis
Entropy: Mean - Orientation II	Necrosis
Energy: Mean - Orientation II	Necrosis
Intertia: Mean - Orientation II	Necrosis
Inverse Difference Moment: Mean - Orientation II	Necrosis
Correlation: Mean - Orientation II	Necrosis
Information Measures of Correlation 1: Mean - Orientation II	Necrosis
Information Measures of Correlation 2: Mean - Orientation II	Necrosis
Sum Average: Mean - Orientation II	Necrosis
Sum Variance: Mean - Orientation II	Necrosis
Sum Entropy: Mean - Orientation II	Necrosis
Difference Avrage: Mean - Orientation II	Necrosis
Difference Variance: Mean - Orientation II	Necrosis
Difference Entropy: Mean - Orientation II	Necrosis
Entropy: Median - Orientation II	Necrosis
Energy: Median - Orientation II	Necrosis
Intertia: Median - Orientation II	Necrosis
Inverse Difference Moment: Median - Orientation II	Necrosis
Correlation: Median - Orientation II	Necrosis
Information Measures of Correlation 1: Median - Orientation II	Necrosis
Information Measures of Correlation 2: Median - Orientation II	Necrosis
Sum Average: Median - Orientation II	Necrosis
Sum Variance: Median - Orientation II	Necrosis
Sum Entropy: Median - Orientation II	Necrosis
Difference Avrage: Median - Orientation II	Necrosis
Difference Variance: Median - Orientation II	Necrosis
Difference Entropy: Median - Orientation II	Necrosis
Entropy: Standard Deviation - Orientation II	Necrosis
Energy: Standard Deviation - Orientation II	Necrosis
Intertia: Standard Deviation - Orientation II	Necrosis
Inverse Difference Moment: Standard Deviation - Orientation II	Necrosis
Correlation: Standard Deviation - Orientation II	Necrosis
Information Measures of Correlation 1: Standard Deviation - Orientation II	Necrosis
Information Measures of Correlation 2: Standard Deviation - Orientation II	Necrosis
Sum Average: Standard Deviation - Orientation II	Necrosis
Sum Variance: Standard Deviation - Orientation II	Necrosis
Sum Entropy: Standard Deviation - Orientation II	Necrosis
Difference Avrage: Standard Deviation - Orientation II	Necrosis
Difference Variance: Standard Deviation - Orientation II	Necrosis
Difference Entropy: Standard Deviation - Orientation II	Necrosis
Entropy: Skewness - Orientation II	Necrosis
Energy: Skewness - Orientation II	Necrosis
Intertia: Skewness - Orientation II	Necrosis
Inverse Difference Moment: Skewness - Orientation II	Necrosis
Correlation: Skewness - Orientation II	Necrosis
Information Measures of Correlation 1: Skewness - Orientation II	Necrosis
Information Measures of Correlation 2: Skewness - Orientation II	Necrosis
Sum Average: Skewness - Orientation II	Necrosis
Sum Variance: Skewness - Orientation II	Necrosis
Sum Entropy: Skewness - Orientation II	Necrosis
Difference Avrage: Skewness - Orientation II	Necrosis
Difference Variance: Skewness - Orientation II	Necrosis
Difference Entropy: Skewness - Orientation II	Necrosis
Entropy: Kurtosis - Orientation II	Necrosis
Energy: Kurtosis - Orientation II	Necrosis
Intertia: Kurtosis - Orientation II	Necrosis
Inverse Difference Moment: Kurtosis - Orientation II	Necrosis
Correlation: Kurtosis - Orientation II	Necrosis
Information Measures of Correlation 1: Kurtosis - Orientation II	Necrosis
Information Measures of Correlation 2: Kurtosis - Orientation II	Necrosis
Sum Average: Kurtosis - Orientation II	Necrosis
Sum Variance: Kurtosis - Orientation II	Necrosis
Sum Entropy: Kurtosis - Orientation II	Necrosis
Difference Avrage: Kurtosis - Orientation II	Necrosis
Difference Variance: Kurtosis - Orientation II	Necrosis
Difference Entropy: Kurtosis - Orientation II	Necrosis

## Sheet: Extracted Deformation Features
List of Deformation features extracted
Feature Name	Compartment
Mean: 5mm	Normal Parenchema
Median: 5mm	Normal Parenchema
Standard Deviation: 5mm	Normal Parenchema
Skewness: 5mm	Normal Parenchema
Kurtosis: 5mm	Normal Parenchema
Mean: 10mm	Normal Parenchema
Median: 10mm	Normal Parenchema
Standard Deviation: 10mm	Normal Parenchema
Skewness: 10mm	Normal Parenchema
Kurtosis: 10mm	Normal Parenchema
Mean: 15mm	Normal Parenchema
Median: 15mm	Normal Parenchema
Standard Deviation: 15mm	Normal Parenchema
Skewness: 15mm	Normal Parenchema
Kurtosis: 15mm	Normal Parenchema
Mean: 20mm	Normal Parenchema
Median: 20mm	Normal Parenchema
Standard Deviation: 20mm	Normal Parenchema
Skewness: 20mm	Normal Parenchema
Kurtosis: 20mm	Normal Parenchema
Mean: 25mm	Normal Parenchema
Median: 25mm	Normal Parenchema
Standard Deviation: 25mm	Normal Parenchema
Skewness: 25mm	Normal Parenchema
Kurtosis: 25mm	Normal Parenchema
Mean: 30mm	Normal Parenchema
Median: 30mm	Normal Parenchema
Standard Deviation: 30mm	Normal Parenchema
Skewness: 30mm	Normal Parenchema
Kurtosis: 30mm	Normal Parenchema
Mean: 35mm	Normal Parenchema
Median: 35mm	Normal Parenchema
Standard Deviation: 35mm	Normal Parenchema
Skewness: 35mm	Normal Parenchema
Kurtosis: 35mm	Normal Parenchema
Mean: 40mm	Normal Parenchema
Median: 40mm	Normal Parenchema
Standard Deviation: 40mm	Normal Parenchema
Skewness: 40mm	Normal Parenchema
Kurtosis: 40mm	Normal Parenchema
Mean: 45mm	Normal Parenchema
Median: 45mm	Normal Parenchema
Standard Deviation: 45mm	Normal Parenchema
Skewness: 45mm	Normal Parenchema
Kurtosis: 45mm	Normal Parenchema
Mean: 50mm	Normal Parenchema
Median: 50mm	Normal Parenchema
Standard Deviation: 50mm	Normal Parenchema
Skewness: 50mm	Normal Parenchema
Kurtosis: 50mm	Normal Parenchema
Mean: 55mm	Normal Parenchema
Median: 55mm	Normal Parenchema
Standard Deviation: 55mm	Normal Parenchema
Skewness: 55mm	Normal Parenchema
Kurtosis: 55mm	Normal Parenchema
Mean: 60mm	Normal Parenchema
Median: 60mm	Normal Parenchema
Standard Deviation: 60mm	Normal Parenchema
Skewness: 60mm	Normal Parenchema
Kurtosis: 60mm	Normal Parenchema

## Sheet: Survival Analysis Top Features
Experiment: Top r-DepTH features for Survival risk-assessment (Training with CCF cohort)				Experiment: Top r-DepTH features for Survival risk-assessment (Training with TCIA cohort)				Experiment: Top r-DepTH features for Survival risk-assessment (Training with Wisconsin cohort)
Sum Average: Median - Orientation I	Collage	Enhancing Lesion		Entropy: Skewness - Orientation I	Collage	Enhancing Lesion		Difference Variance: Standard Deviation - Orientation I	Collage	Enhancing Lesion
Correlation: Standard Deviation - Orientation I	Collage	Enhancing Lesion		Entropy: Mean - Orientation II	Collage	Enhancing Lesion		Inverse Difference Moment: Skewness - Orientation I	Collage	Enhancing Lesion
Inverse Difference Moment: Skewness - Orientation II	Collage	Enhancing Lesion		Correlation: Skewness - Orientation II	Collage	Enhancing Lesion		Sum Average: Mean - Orientation II	Collage	Enhancing Lesion
Difference Entropy: Skewness - Orientation I	Collage	Enhancing Lesion		Sum Average: Skewness - Orientation II	Collage	Enhancing Lesion		Inverse Difference Moment: Skewness - Orientation II	Collage	Enhancing Lesion
Correlation: Kurtosis - Orientation I	Collage	Enhancing Lesion		Correlation: Standard Deviation - Orientation I	Collage	T2w/FLAIR hyperintense peri-lesion		Sum Average: Skewness - Orientation II	Collage	Enhancing Lesion
Correlation: Skewness - Orientation II	Collage	Enhancing Lesion		Correlation: Median - Orientation II	Collage	Necrotic Core		Kurtosis: Energy - Orientation II	Collage	Enhancing Lesion
Correlation: Standard Deviation - Orientation I	Collage	T2w/FLAIR hyperintense peri-lesion		Skewness: 10mm	Deformation	Normal Parenchema		Sum Average: Median - Orientation I	Collage	T2w/FLAIR hyperintense peri-lesion
Inertia: Kurtosis - Orientation I	Collage	T2w/FLAIR hyperintense peri-lesion		Skewness: 15mm	Deformation	Normal Parenchema		Energy: Skewness - Orientation II	Collage	T2w/FLAIR hyperintense peri-lesion
Skewness: 30mm	Deformation	Normal Parenchema		Skewness: 20mm	Deformation	Normal Parenchema		Correlation: Median - Orientation I	Collage	Necrotic Core
Kurtosis: 25mm	Deformation	Normal Parenchema		Standard Deviation: 40mm	Deformation	Normal Parenchema		Kurtosis: 15mm	Deformation	Normal Parenchema

## Sheet: Greedy Experiments
r-DepTH (Greedy)	Type	Compartment			Top Deformation Features (Greedy)	Type	Compartment
Correlation: Standard Deviation - Orientation I	Collage	Enhancing Lesion			Kurtosis: 15 mm	Deformation	Normal Parenchema
Sum Average: Median - Orientation II	Collage	Enhancing Lesion			STD: 30	Deformation	Normal Parenchema
Difference Average: Skewness - Orientation II	Collage	Enhancing Lesion			Skewness: 30 mm	Deformation	Normal Parenchema
Sum Average: Skewness - Orientation I	Collage	Necrosis			Kurtosis: 30 mm	Deformation	Normal Parenchema
Energy: Kurtosis - Orientation II	Collage	Necrosis			Kurtosis: 50 mm	Deformation	Normal Parenchema
Inertia: Kurtosis - Orientation II	Collage	Necrosis			Meidan: 55 mm	Deformation	Normal Parenchema
Kurtosis: 30 mm	Deformation	Normal Parenchema			STD: 55 mm	Deformation	Normal Parenchema
Mean: 55 mm	Deformation	Normal Parenchema			Skewness: 55 mm	Deformation	Normal Parenchema
Skewness: 55mm	Deformation	Normal Parenchema
Training with CCF					Training with CCF
p=					p=0.003
CI = 0.7					CI = 0.7
HR = 2.2					HR = 1.9
Confidence Interval = 1.5 - 3.2					Confidence Interval = 1.3 - 2.8
Test on TCIA					Test on TCIA
p=					p= 0.001
CI = 0.68					CI = 0.6
HR = 2.8					HR = 2.8
Confidence Interval = 1.7 - 4.4					Confidence Interval = 1.7 - 4.5
Test on MCW					Test on MCW
p=					p=0.002
CI = 0.65					CI = 0.6
HR = 3.2					HR = 2.5
Confidence Interval = 2.1 - 5.3					Confidence Interval = 2 - 4.1

## Sheet: Deformation at different bands
Deformation with new distances (bands at 3 mm, 6 mm, 9,….)	Type	Compartment			r-DepTH with new distances (bands at 3 mm, 6 mm, 9,….)	Type	Compartment
kurtosis 6 mm	Deformation	Normal Parenchema			std of correlation (Orientation 1)	Collage	Enhancing Lesion
kurtosis 9 mm	Deformation	Normal Parenchema			mean of sum average (orientation 2)	Collage	Enhancing Lesion
skewness 12 mm	Deformation	Normal Parenchema			skewness of difference average (Orientation 2)	Collage	Enhancing Lesion
skewness 15 mm	Deformation	Normal Parenchema			std of information measures of correlation 1 (orientation 1)	Collage	Edema
kurtosis 15 mm	Deformation	Normal Parenchema			skewness of sum average (Orientation 1)	Collage	Necrosis
std 21 mm	Deformation	Normal Parenchema			energy of kurtosis (Orientation 2)	Collage	Necrosis
kurtosis 21 mm	Deformation	Normal Parenchema			kurtosis 21 mm	Deformation	Normal Parenchema
median 30 mm	Deformation	Normal Parenchema			median 48 mm	Deformation	Normal Parenchema
kurtosis 42 mm	Deformation	Normal Parenchema
median 48 mm	Deformation	Normal Parenchema
Training with CCF					Training with CCF
p = 0.03					p = 0.002
CI = 0.61					CI = 0.7
HR = 2					HR = 1.8
Confidence Interval = 1.3 - 2.8					Confidence Interval = 1.3 - 2.6
Test on TCIA					Test on TCIA
p =					p = 0.04
CI = 0.62					CI = 0.58
HR = 1.8					HR = 2.7
Confidence Interval = 1.1 - 2.9					Confidence Interval = 1.7 - 4.4
Test on MCW					Test on MCW
p = 0.02					p = 0.0075
CI = 0.6					CI = 0.6
HR = 1.5					HR = 2.5
Confidence Interval = 1.4 - 2.8					Confidence Interval = 1.5 - 4

## Sheet: Methylation status
Dataset	Subject Number	Meth (1) - Nonmeth (2)
CCF	4	2
CCF	6	2
CCF	48	N/A
CCF	71	1
CCF	72	N/A
CCF	2	2
CCF	3	2
CCF	15	1
CCF	17	2
CCF	19	2
CCF	25	1
CCF	32	2
CCF	33	1
CCF	36	2
CCF	38	N/A
CCF	39	2
CCF	41	1
CCF	42	1
CCF	49	N/A
CCF	51	2
CCF	65	2
CCF	69	2
CCF	77	2
CCF	78	2
CCF	7	1
CCF	8	2
CCF	10	2
CCF	11	2
CCF	13	1
CCF	14	1
CCF	21	2
CCF	22	2
CCF	23	2
CCF	26	1
CCF	27	1
CCF	28	2
CCF	30	2
CCF	43	N/A
CCF	44	2
CCF	45	1
CCF	46	1
CCF	50	N/A
CCF	55
CCF	56	1
CCF	58	2
CCF	60	1
CCF	64	N/A
CCF	68	1
CCF	70	2
CCF	73	2
CCF	74	2
CCF	75	2
CCF	79	1
TCIA	3	2
TCIA	33	1
TCIA	37	2
TCIA	46	1
TCIA	48	N/A
TCIA	54	1
TCIA	127	N/A
TCIA	142	2
TCIA	145	1
TCIA	157	N/a
TCIA	162	N/A
TCIA	166	N/A
TCIA	175	N/A
TCIA	177	N/A
TCIA	182	N/A
TCIA	524	N/A
TCIA	649	2
TCIA	1098	2
TCIA	1396	1
TCIA	1794	2
TCIA	1829	2
TCIA	2631	1
TCIA	5412	1
TCIA	6656	1
TCIA	6657	1
TCIA	34	2
TCIA	47	2
TCIA	106	N/A
TCIA	154	N/A
TCIA	190	N/A
TCIA	237	N/A
TCIA	348	N/A
TCIA	353	N/A
TCIA	360	N/A
TCIA	389	N/A
TCIA	509	N/A
TCIA	520	N/A
TCIA	789	1
TCIA	955	1
TCIA	1093	2
TCIA	1802	1
TCIA	4935	1
TCIA	5954	1
TCIA	6285	2
TCIA	6662	2
TCIA	6663	2
TCIA	6664	1
TCIA	68	N/A
TCIA	85	1
TCIA	116	2
TCIA	119	1
TCIA	125	1
TCIA	128	1
TCIA	129	1
TCIA	137	2
TCIA	147	1
TCIA	168	N/A
TCIA	176	N/A
TCIA	184	N/A
TCIA	185	N/A
TCIA	187	N/A
TCIA	188	N/A
TCIA	244	N/A
TCIA	350	N/A
TCIA	354	N/A
TCIA	355	N/A
TCIA	356	N/A
TCIA	357	N/A
TCIA	358	N/A
TCIA	512	N/A
TCIA	516	N/A
TCIA	518	N/A
TCIA	529	N/A
TCIA	829	1
TCIA	1390	1

## Sheet: Resection information for data
Dataset	Subject Number	Resection Status
CCF	4	Neuroblate
CCF	6	STR
CCF	48	STR
CCF	71	NTR
CCF	72	Biopsy
CCF	2	Neuroblate
CCF	3	STR
CCF	15	STR
CCF	17	NTR
CCF	19	GTR
CCF	25	STR
CCF	32	NTR
CCF	33	NTR
CCF	36	Biopsy
CCF	38	Biopsy
CCF	39	Neuroblate
CCF	41	STR
CCF	42	STR
CCF	49	STR
CCF	51	STR
CCF	65	biopsy
CCF	69	NTR
CCF	77	NTR
CCF	78	Neuroblate
CCF	7	NTR
CCF	8	GTR
CCF	10	GTR
CCF	11	GTR
CCF	13	GTR
CCF	14	Neuroblate
CCF	21	GTR
CCF	22	NTR
CCF	23	GTR
CCF	26	GTR
CCF	27	GTR
CCF	28	NTR
CCF	30	GTR
CCF	43	Neuroblate
CCF	44	GTR
CCF	45	STR
CCF	46	STR
CCF	50	Neuroblate
CCF	55	Biopsy
CCF	56	STR
CCF	58	GTR
CCF	60	GTR
CCF	64	STR
CCF	68	Biopsy
CCF	70	STR
CCF	73	GTR
CCF	74	STR
CCF	75	GTR
CCF	79	GTR
TCIA	3	GTR
TCIA	33	GTR
TCIA	37	GTR
TCIA	46	GTR
TCIA	48	GTR
TCIA	54	GTR
TCIA	127	GTR
TCIA	142	GTR
TCIA	145	GTR
TCIA	157	N/A
TCIA	162	GTR
TCIA	166	GTR
TCIA	175	GTR
TCIA	177	GTR
TCIA	182	GTR
TCIA	524	GTR
TCIA	649	GTR
TCIA	1098	GTR
TCIA	1396	N/A
TCIA	1794	GTR
TCIA	1829	GTR
TCIA	2631	GTR
TCIA	5412	GTR
TCIA	6656	N/A
TCIA	6657	GTR
TCIA	34	GTR
TCIA	47	GTR
TCIA	106	GTR
TCIA	154	GTR
TCIA	190	GTR
TCIA	237	N/A
TCIA	348	GTR
TCIA	353	GTR
TCIA	360	GTR
TCIA	389	GTR
TCIA	509	GTR
TCIA	520	GTR
TCIA	789	GTR
TCIA	955	biopsy
TCIA	1093	biopsy
TCIA	1802	GTR
TCIA	4935	GTR
TCIA	5954	GTR
TCIA	6285	GTR
TCIA	6662	N/A
TCIA	6663	N/A
TCIA	6664	N/A
TCIA	68	GTR
TCIA	85	GTR
TCIA	116	GTR
TCIA	119	N/A
TCIA	125	GTR
TCIA	128	GTR
TCIA	129	GTR
TCIA	137	GTR
TCIA	147	GTR
TCIA	168	GTR
TCIA	176	GTR
TCIA	184	GTR
TCIA	185	GTR
TCIA	187	GTR
TCIA	188	GTR
TCIA	244	GTR
TCIA	350	GTR
TCIA	354	GTR
TCIA	355	GTR
TCIA	356	GTR
TCIA	357	GTR
TCIA	358	GTR
TCIA	512	GTR
TCIA	516	GTR
TCIA	518	GTR
TCIA	529	GTR
TCIA	829	biopsy
TCIA	1390	GTR
